# Supplementary material for: Systematical Characterization of the Cotton Di19 Gene Family and the Role of GhDi19-3 and GhDi19-4 as Two Negative Regulators in Response to Salt Stress
Source: Antioxidants (Basel). 2022 Nov 11;11(11):2225. doi: 10.3390/antiox11112225 (PMC9686973; doi:10.3390/antiox11112225)
Supplement: Supplementary file 1 [file antioxidants-11-02225-s001.zip › Supplementary Tables S1-S5.xlsx]

## Sheet: Table S1
Table S1 The primers used in this study.
Primer name	Sequence(5'-3')	Function
GhDi19-3-LF	ggatcttccagagatggtaccATGGATGCTGATTCATGGAGTGC	Construction of GhDi19-3-GFP vector
GhDi19-3-LR	ctgccgttcgacgatgtcgacTAAAATTTCATCAGGCATTGTGGACA
GhDi19-4-LF	ggatcttccagagatggtaccATGGATGCTGATCCATGGACT	Construction of GhDi19-4-GFP vector
GhDi19-4-LR	ctgccgttcgacgatgtcgacTAAAACATCATCAAGAATTGTGGATAACAGC
GhDi19-3-VF	agaaggcctccatggggatccGTTTGTTCAGTCTGTGCAGTGA	Construction of GhDi19-3-VIGS vector
GhDi19-3-VR	ggcctcgagacgcgtgagctcAGGGGCTGAATTGGAAGACACC
GhDi19-4-VF	agaaggcctccatggggatccATGGATGCTGATCCATGGACT	Construction of GhDi19-4-VIGS vector
GhDi19-4-VR	ggcctcgagacgcgtgagctcCGCGTTATATGCGCAACCAT
GhDi19-4-QF	GGTTGCGCATATAACGCGACAA	qRT-PCR
GhDi19-4-QR	TCGCTAGATAACTGAGGCTGCAC
GhDi19-3-QF	GTTTGTTCAGTCTGTGCAGTGAGG
GhDi19-3-QR	AGGGGCTGAATTGGAAGACACC
GhCDPK11-1DF	TTGAGTGGGGTTCCGCCATTTT
GhCDPK11-1DR	GTCTGGGGCAACTCTGTCATCC
GhCDPK11-1AF	CAAGAAAGCCCACAGGTACGGT
GhCDPK11-1AR	GGTGGTGCCAAATTGACCTTGC
GhCDPK11-2AF	TGGGGAGTTTGCAGCAATGATGA
GhCDPK11-2AR	CTCCTAGTCCAAAGGCGTCTGC
GhCDPK11-2DF	TGCGGATCGAGGGGACTTATGA
GhCDPK11-2DR	ATGACAAGCCTCCACAACACCC
GhCIPK11-AF	CGTTGGGTACTGCCATTCTCGT
GhCIPK11-AR	GGATCTGTTCAGTTACGGCGCT
GhCIPK11-DF	CCTCTTCGTGATGAATGCCGGT
GhCIPK11-DR	CCTCGTGGAACTTGGGCTCTTT
GhABI5F	GTGGGTCCGAGTTTTGTTCC
GhABI5R	AGCTGCACCTACTTTTCCGT
GhRD29B-AF	AACTCCGGCAGAAACCATGGAC
GhRD29B-AR	TCTGCAATAACAGAGGTCGCCG
GhRD29B-DF	CCATTAGACACCGGAACCGTGG
GhRD29B-DR	AACTGCTCTGGTTTACCGGCTC
GhUBQ7-F	GGCATTCCACCTGACCAACAA
GhUBQ7-R	CCGCATTAGGGCACTCTTTTC

## Sheet: Table S2
Table S2 Information of Di19s in different plant species.
Gene name	Gene accession number	Chromosome	start	end	strand	Chromosome	start	end	strand	Genomic length(bp)	CDS length(bp)	Protein length(aa)	Isoeletric point(PI)	Molecular Weight(MW)/kDa	Predicted subcellular localization
GhDi19-1	GH_D13G1997.1	D13	57819542	57820611	reverse	D13	57818020	57820611	reverse	2592	660	219	6	24.57	Nuclear
GhDi19-2	GH_A11G3034.1	A11	110803490	110805711	reverse	A11	110803490	110805711	reverse	2222	657	218	5.26	24.17	Nuclear
GhDi19-3	GH_A13G2036.1	A13	103653961	103656552	reverse	A13	103653961	103656552	reverse	2592	660	219	6	24.57	Nuclear
GhDi19-4	GH_D11G3065.1	D11	61563538	61565492	reverse	D11	61563538	61565492	reverse	1955	657	218	5.26	24.19	Nuclear
GhDi19-5	GH_A02G0552.1	A02	7240706	7242504	reverse	A02	7240706	7242504	reverse	1799	714	237	5.43	26.7	Nuclear
GhDi19-6	GH_A08G2345.1	A08	120135541	120137348	forward	A08	120135541	120137348	forward	1808	678	225	5.2	25.15	Nuclear
GhDi19-7	GH_A09G0919.1	A09	59761046	59763409	reverse	A09	59761046	59763409	reverse	2364	720	239	5.91	27.02	Nuclear
GhDi19-8	GH_A09G2567.1	A09	82000667	82002594	forward	A09	82000667	82002594	forward	1928	693	230	6.23	25.77	Nuclear
GhDi19-9	GH_A11G1176.1	A11	11700505	11701783	forward	A11	11700505	11702899	forward	2395	666	221	4.55	24.62	Nuclear
GhDi19-10	GH_A13G1319.1	A13	78510868	78513234	reverse	A13	78510868	78513234	reverse	2367	660	219	5	24.72	Nuclear
GhDi19-11	GH_D02G0570.1	D02	7242216	7244027	reverse	D02	7242216	7244027	reverse	1812	714	237	5.43	26.73	Nuclear
GhDi19-12	GH_D08G2349.1	D08	64359830	64361627	forward	D08	64359830	64361627	forward	1798	678	225	5.2	25.08	Nuclear
GhDi19-13	GH_D09G0875.1	D09	32792935	32795197	reverse	D09	32792935	32795197	reverse	2263	720	239	5.78	27.02	Nuclear
GhDi19-14	GH_D09G2499.1	D09	50994967	50996901	forward	D09	50994967	50996901	forward	1935	690	229	5.9	25.6	Nuclear
GhDi19-15	GH_D11G1206.1	D11	10651151	10653596	forward	D11	10651151	10653596	forward	2446	666	221	4.47	24.57	Nuclear
GhDi19-16	GH_D13G1242.1	D13	39206974	39208201	reverse	D13	39205895	39208201	reverse	2307	633	210	5.17	23.86	Nuclear
GaDi19-1	Ga03G0595.1	Chr03	8523497	8525297	reverse	Chr03	8523497	8525297	reverse	1801	714	237	5.43	26.7	Nuclear
GaDi19-2	Ga08G2420.1	Chr08	123969995	123971802	forward	Chr08	123969995	123971802	forward	1808	678	225	5.2	25.15	Nuclear
GaDi19-3	Ga09G0885.1	Chr09	59689534	59691902	reverse	Chr09	59689534	59691902	reverse	2369	720	239	5.91	27.02	Nuclear
GaDi19-4	Ga09G2683.1	Chr09	83782723	83784652	forward	Chr09	83782723	83784652	forward	1930	693	230	6.23	25.76	Nuclear
GaDi19-5	Ga11G0820.1	Chr11	13683829	13686044	forward	Chr11	13683829	13686044	forward	2216	657	218	5.26	24.2	Nuclear
GaDi19-6	Ga11G2864.1	Chr11	112207893	112210285	reverse	Chr11	112207893	112210285	reverse	2393	675	224	4.44	25	Nuclear
GaDi19-7	Ga13G1403.1	Chr13	87740437	87742802	reverse	Chr13	87740437	87742802	reverse	2366	648	215	4.62	24.1	Nuclear
GaDi19-8	Ga13G2200.1	Chr13	116738408	116741003	reverse	Chr13	116738408	116741003	reverse	2596	666	221	5.99	24.74	Nuclear
GrDi19-1	Gorai.004G237800.1	Chr04	57639334	57641723	forward	Chr04	57639351	57641663	forward	2390	663	220	5.09	24.57	Nuclear
GrDi19-2	Gorai.005G065100.1	Chr05	6813820	6816266	reverse	Chr05	6813820	6816266	reverse	2447	675	224	5.31	25.11	Nuclear
GrDi19-3	Gorai.006G088100.1	Chr06	32325789	32328851	reverse	Chr06	32325789	32328851	reverse	3063	702	233	5.7	26.37	Nuclear
GrDi19-4	Gorai.006G259800.1	Chr06	50087262	50089939	forward	Chr06	50087262	50089826	forward	2678	678	225	5.9	25.11	Nuclear
GrDi19-5	Gorai.007G126000.1	Chr07	10061677	10064792	forward	Chr07	10061677	10064792	forward	3116	819	272	4.96	31.04	Nuclear
GrDi19-6	Gorai.007G303800.1	Chr07	51740062	51742778	reverse	Chr07	51740062	51742722	reverse	2717	660	219	5.39	24.3	Nuclear
GrDi19-7	Gorai.013G127700.1	Chr13	33226221	33229718	reverse	Chr13	33226221	33229718	reverse	3498	633	210	5.08	23.82	Nuclear
GrDi19-8	Gorai.013G206300.1	Chr13	51714418	51721012	reverse	Chr13	51714418	51720998	reverse	6595	795	264	8.01	29.77	Nuclear
AtDi19-1	AT1G56280.1	Chr1	21072855	21074877	reverse	Chr1	21072855	21074877	reverse	2023	603	200	7.62	22.62	Nuclear
AtDi19-2	AT1G02750.1	Chr1	602489	604387	forward	Chr1	602489	604387	forward	1899	666	221	4.76	25.11	Nuclear
AtDi19-3	AT3G05700.1	Chr3	1682088	1684597	reverse	Chr3	1682088	1684597	reverse	2510	672	223	5.4	24.8	Nuclear
AtDi19-4	AT3G06760.1	Chr3	2132837	2134665	forward	Chr3	2132837	2134665	forward	1829	675	224	5.47	24.65	Nuclear
AtDi19-5	AT4G02200.1	Chr4	972707	974692	forward	Chr4	972707	974692	forward	1986	687	228	4.86	26.24	Nuclear
AtDi19-6	AT5G26990.1	Chr5	9490556	9493964	forward	Chr5	9490556	9493964	forward	3409	669	222	4.85	24.78	Nuclear
AtDi19-7	AT5G49230.1	Chr5	19958872	19960681	reverse	Chr5	19958872	19960681	reverse	1810	636	211	6.89	23.49	Nuclear
TcDi19-4	Thecc.05G319300.1	Chr5	40571914	40574835	reverse	Chromosome_5	40571914	40574835	reverse	2921	663	220	5.6	24.34	Nuclear
TcDi19-3	Thecc.04G293800.1	Chr4	33591058	33593823	reverse	Chromosome_4	33591058	33593823	reverse	2765	675	224	5.29	24.97	Nuclear
TcDi19-1	Thecc.01G307400.1	Chr1	33960570	33963732	reverse	Chromosome_1	33960570	33963732	reverse	3162	678	225	4.71	25.25	Nuclear
TcDi19-5	Thecc.06G182100.1	Chr6	24858893	24863169	forward	Chromosome_6	24858893	24863169	forward	4276	696	231	5.78	25.94	Nuclear
TcDi19-2	Thecc.03G026300.1	Chr3	1797971	1802744	forward	Chromosome_3	1797971	1802744	forward	4773	690	229	4.84	25.71	Nuclear
GmDi19-7	Glyma.10G149200.1	Chr10	38623305	38626365	forward	Gm10	38623305	38626365	forward	3060	660	219	5.52	24.44	Nuclear
GmDi19-11	Glyma.20G238951.1	Chr20	46992719	46996350	reverse	Gm20	46992719	46996350	reverse	3631	810	269	7.1	30.03	Extracellular and Nuclear
GmDi19-6	Glyma.09G040200.1	Chr09	3330007	3332814	forward	Gm09	3330007	3332814	forward	2807	648	215	5.38	24.08	Nuclear
GmDi19-1	Glyma.03G217300.1	Chr03	43290669	43294283	reverse	Gm03	43290669	43294283	reverse	3614	657	218	4.66	24.35	Nuclear
GmDi19-10	Glyma.20G104400.1	Chr20	34634104	34634749	forward	Gm20	34634104	34634749	forward	645	615	204	8.14	22.2	Chloroplast
GmDi19-9	Glyma.19G213900.1	Chr19	47256728	47260154	reverse	Gm19	47256728	47260154	reverse	3426	651	216	4.83	24.26	Nuclear
GmDi19-5	Glyma.07G200800.1	Chr07	37236383	37239864	reverse	Gm07	37236383	37239864	reverse	3481	702	233	5.98	26.13	Nuclear
GmDi19-8	Glyma.17G124400.1	Chr17	9921980	9927301	forward	Gm17	9921980	9927301	forward	5321	612	203	5.8	23.07	Nuclear
GmDi19-4	Glyma.06G177000.1	Chr06	14930119	14934228	reverse	Gm06	14930119	14934228	reverse	4109	702	233	5.15	26.06	Nuclear
GmDi19-3	Glyma.05G041800.1	Chr05	3866043	3871183	forward	Gm05	3866043	3871183	forward	5410	525	174	7	19.56	Nuclear
GmDi19-2	Glyma.04G188600.1	Chr04	44759410	44764105	forward	Gm04	44759410	44764105	forward	4695	711	236	4.9	25.95	Nuclear
PtDi19-6	Potri.013G011200.1	Chr13	712964	717541	forward	Chr13	712964	717541	forward	4577	663	220	5.58	24.33	Nuclear
PtDi19-2	Potri.005G020900.1	Chr05	1325234	1329881	forward	Chr05	1325234	1329881	forward	4647	663	220	5.77	24.36	Nuclear
PtDi19-4	Potri.010G000800.1	Chr10	99042	101947	reverse	Chr10	99042	101947	reverse	2905	648	215	5.23	23.97	Nuclear
PtDi19-3	Potri.008G213400.1	Chr08	17294245	17296749	forward	Chr08	17294245	17296749	forward	2504	645	214	5.2	23.84	Nuclear
PtDi19-1	Potri.002G200500.1	Chr02	16347717	16352011	forward	Chr02	16347717	16352011	forward	4294	678	225	4.44	25.43	Nuclear
PtDi19-5	Potri.012G086500.1	Chr12	11198420	11201826	forward	Chr12	11198420	11201826	forward	3406	627	208	6.23	23	Nuclear
PtDi19-7	Potri.019G027300.1	Chr19	3980655	3981638	reverse	Chr19	3980655	3981638	reverse	983	306	101	5.66	11.62	Extracellular
VvDi19-4	VIT_214s0060g01550.1	chr14	1242563	1250903	forward	chr14	1242563	1250903	forward	8340	663	220	5.4	24.52	Nuclear
VvDi19-1	VIT_205s0077g01500.1	chr5	1198664	1202899	forward	chr5	1198664	1202899	forward	4235	660	219	4.92	24.57	Nuclear
VvDi19-2	VIT_207s0005g00980.1	chr7	3571666	3575037	reverse	chr7	3571666	3575037	reverse	3371	666	221	4.53	25	Nuclear
VvDi19-5	VIT_217s0000g09350.1	chr17	10949069	10954515	forward	chr17	10949069	10954515	forward	5446	723	240	4.9	27.1	Nuclear
VvDi19-3	VIT_210s0003g00180.1	chr10	1466877	1470406	reverse	chr10	1466877	1470406	reverse	3529	594	197	6.19	22.05	Nuclear
VvDi19-6	VIT_219s0014g02160.1	chr19	2297445	2302865	forward	chr19	2297445	2302865	forward	5420	678	225	6.05	25.5	Nuclear
OsDi19-2	LOC_Os05g28980.1	Chr5	16988830	16995623	reverse	Chr5	16988830	16995623	reverse	6793	702	233	5.27	25.35	Nuclear
OsDi19-1	LOC_Os05g48800.1	Chr5	27967560	27971088	reverse	Chr5	27967560	27971088	reverse	3528	681	226	5.34	25.3	Nuclear
OsDi19-7	LOC_Os12g36900.1	Chr12	22616761	22622376	forward	Chr12	22616761	22622376	forward	5615	657	218	4.53	24.43	Nuclear
OsDi19-3	LOC_Os01g48190.1	Chr1	27601486	27604926	forward	Chr1	27601486	27604926	forward	3440	741	246	4.67	27.8	Nuclear
OsDi19-4	LOC_Os02g20170.1	Chr2	11882276	11885863	reverse	Chr2	11882276	11885863	reverse	3587	738	245	6.42	27.71	Nuclear
OsDi19-6	LOC_Os05g01730.1	Chr5	446348	449268	forward	Chr5	446348	449268	forward	2920	627	208	4.74	23.65	Nuclear
OsDi19-5	LOC_Os01g73960.1	Chr1	42845756	42848151	forward	Chr1	42845756	42848151	forward	2395	609	202	5.2	23.13	Nuclear
ZmDi19-4	ZmPHB47.06G208800.2	Chr6	139120644	139125327	forward	Chr6	139120644	139125327	forward	4683	702	233	5.38	25.48	Nuclear
ZmDi19-7	ZmPHB47.10G045200.1	Chr10	21790496	21797678	reverse	Chr10	21790496	21797678	reverse	7182	678	225	4.45	25.15	Nuclear
ZmDi19-5	ZmPHB47.06G284100.1	Chr6	163328298	163331190	reverse	Chr6	163328298	163331190	reverse	2892	687	228	5.38	25.23	Nuclear
ZmDi19-2	ZmPHB47.03G329200.1	Chr3	215102502	215105955	reverse	Chr3	215102502	215105955	reverse	3453	744	247	4.96	27.33	Nuclear
ZmDi19-6	ZmPHB47.08G221300.1	Chr8	150328245	150333332	forward	Chr8	150328245	150333332	forward	5087	744	247	5.14	27.12	Nuclear
ZmDi19-3	ZmPHB47.05G246300.1	Chr5	156626974	156634288	forward	Chr5	156626974	156634288	forward	7314	720	239	6.67	27.24	Nuclear
ZmDi19-1	ZmPHB47.03G180300.1	Chr3	146708243	146709597	reverse	Chr3	146708243	146709597	reverse	1354	477	158	5.65	17.95	Extracellular and Nuclear
SbDi19-5	Sobic.009G108600.1	Chr09	43534720	43542774	reverse	Chr09	43534720	43542774	reverse	8054	753	250	6.03	27.39	Nuclear，PlasmaMembrane and Extracellular
SbDi19-6	Sobic.009G231300.1	Chr09	57124272	57127420	reverse	Chr09	57124272	57127420	reverse	3148	678	225	5.47	25.16	Nuclear
SbDi19-4	Sobic.008G125900.1	Chr08	54955416	54960272	forward	Chr08	54955416	54960272	forward	4856	684	227	4.6	25.4	Nuclear
SbDi19-7	Sobic.K013000.1	super_139	3737	6478	reverse	super_139	3737	6478	reverse	2741	756	251	4.83	28.06	Nuclear
SbDi19-1	Sobic.003G252400.1	Chr03	59085422	59089004	forward	Chr03	59085422	59089004	forward	3582	756	251	4.83	28.06	Nuclear
SbDi19-3	Sobic.004G134700.1	Chr04	25124235	25145680	forward	Chr04	25124235	25145680	forward	21445	720	239	6.89	27.29	Nuclear
SbDi19-2	Sobic.003G443000.1	Chr03	74115260	74121335	forward	Chr03	74115260	74121335	forward	6075	711	236	5.87	26.2	Nuclear

## Sheet: Table S3
Table S3 Analysis conserved cis-elements of GhDi19 gene promoters.
Type	Cis-elements name	Number	Functions of cis-elements
Growth and development	AT1-motif	3	part of a light responsive module
	Box-4	28	part of a conserved DNA module involved in light responsiveness
	G-box	14	cis-acting regulatory element involved in light responsiveness
	GT1-motif	14	light responsive element
	ATCT-motif	1	part of a conserved DNA module involved in light responsiveness
	I-box	6	part of a light responsive element
	MRE	3	MYB binding site involved in light responsiveness
	TCCC-motif	2	part of a light responsive element
	TCT-motif	4	part of a light responsive element
	ATC-motif	3	part of a conserved DNA module involved in light responsiveness
	AE-box	5	part of a module for light response
	GATA-motif	11	part of a light responsive element
	GA-motif	1	part of a light responsive element
	O2-site	4	cis-acting regulatory element involved in zein metabolism regulation
	CAT-box	1	cis-acting regulatory element related to meristem expression
	GCN4_motif	1	cis-regulatory element involved in endosperm expression
	AT-rich-element	2	binding site of AT-rich DNA binding protein (ATBP-1)
	3-AF1 binding site	2	light responsive element
Phytohormones response	ABRE	9	cis-acting element involved in the abscisic acid responsiveness
	AAGAA-motif	5	cis-acting element involved in the abscisic acid responsiveness
	AuxR-core	1	cis-acting regulatory element involved in auxin responsiveness
	MYB	21	plays a vital role in the regulation of auxin-regulated genes
	GARE-motif	7	gibberellin-responsive element
	P-box	4	gibberellin-responsive element
	ERE	18	ethylene-responsive element
	TGACG-motif	7	cis-acting regulatory element involved in the MeJA-responsiveness
	CGTCA-motif	13	cis-acting regulatory element involved in the MeJA-responsiveness
	TCA-element	5	cis-acting element involved in salicylic acid responsiveness
	TATC-box	2	cis-acting element involved in gibberellin-responsiveness
	TGA-element	2	auxin-responsive element
Abiotic or biotic stress	ARE	28	cis-acting regulatory element essential for the anaerobic induction
	MBS	7	MYB binding site involved in drought-inducibility
	LTR	2	cis-acting element involved in low-temperature responsiveness
	MYC	27	dehydration-responsive elements
	STRE	16	pressure-responsive member
	TC-rich-repeats	3	cis-acting element involved in defense and stress responsiveness
	W-box	2	wounding and pathogen respons site
	WUN-motif	2	wound-responsive element

## Sheet: Table S4
Table S4 The transcriptomic data analysis of GhDi19s in different stresses
Gene name	TM1_ck_1h	TM1_ck_3h	TM1_ck_6h	TM1_ck_12h	TM1_37C_1h	TM1_37C_3h	TM1_37C_6h	TM1_37C_12h	TM1_4C_1h	TM1_4C_3h	TM1_4C_6h	TM1_4C_12h	TM1_NaCl_1h	TM1_NaCl_3h	TM1_NaCl_6h	TM1_NaCl_12h	TM1_PEG_1h	TM1_PEG_3h	TM1_PEG_6h	TM1_PEG_12h
GhDi19-5	44.63	44.07	35.52	41.5	102.69	42.72	33.07	39.67	34.59	57.86	43.67	53.4	32.97	37.12	42.16	50.91	44.95	40.98	35.75	51.26
GhDi19-11	38.016	24.4	14.9	20.67	46.17	36.01	29.26	24.37	14.03	25.57	21.51	23.15	29.81	30.87	23.61	30.31	26.21	26.56	31.75	34
GhDi19-8	33.22	46.28	44.67	39.07	29.04	58.12	47.17	77.78	28.05	57.96	47.63	42.99	91.64	34.34	35.22	61.08	36.53	36.7	32.21	67.9
GhDi19-14	28.39	34.41	22.14	23.34	27.55	29.11	22.65	31.12	17.7	50.93	35.63	30.56	22.27	20.43	26.54	40.21	25.44	22.53	19.81	46.93
GhDi19-9	20.6	22.37	17.06	16.21	28.56	20	11.04	12.87	17.58	30.32	28.39	28.28	13.88	18.23	19.32	27.02	23.07	23.7	19.67	22.46
GhDi19-15	22.62	25.45	20.29	19.8	30.11	24.8	15.73	14.04	24.28	40.35	37.12	32.18	14.94	17.52	23.62	28.21	25.49	23.54	22.34	31.09
GhDi19-7	32.62	17.38	25.01	14.96	18.18	43.43	19.1	8.49	38.39	44.72	47.25	47.44	33.65	34.09	27.56	15.63	30.64	23.84	21.38	14.59
GhDi19-13	40.28	22.82	26.06	24.96	18.22	49.41	27.15	20.06	27.92	52.98	50.39	42.25	51.51	39.04	31.44	28.72	33.52	28.24	33.72	25.27
GhDi19-2	30.21	29.56	27	30.92	44	55.93	42.42	58.26	20.92	40.4	28.58	31.72	172.82	35.48	29.22	43.98	35.41	35.84	37.47	41.44
GhDi19-4	13.69	25.81	24.77	28.55	38.46	69.75	44.48	82.89	15.1	28.58	24.63	23.55	177.8	19.82	22.67	52.13	21	25.7	24.1	38.42
GhDi19-1	16.54	24.66	27.77	23.68	24.49	92.43	89.1	137.2	16.88	31.53	32.51	37.83	388.32	27.4	22.21	46.83	24.22	30.42	25.09	36.61
GhDi19-3	15.33	25.82	28.51	27.83	25.27	123.26	89.64	160.36	15.9	36.41	53.56	46.32	296.81	29.51	25.96	71.02	24.8	33.21	25.28	40.42
GhDi19-6	21.64	28.99	19.12	37.59	30.53	23.32	40.21	49.44	13.52	18.94	17.64	21.19	43.1	28.44	32.98	30.35	20.33	28.35	32.65	31.93
GhDi19-12	20.06	35.31	23.44	47.38	31.99	24.2	30.92	45.01	18.65	27.27	24.92	30.91	20.16	28.67	42.65	52.67	24.62	29.05	34.75	35.48
GhDi19-10	10.22	12.25	8.13	10.56	5.92	10.95	9.9	10.54	11.13	9.06	6.76	5.65	7.85	12.4	12.96	9.51	12.51	12.11	12.67	13.7
GhDi19-16	2.58	4.15	3.17	4.15	1.8	3.32	2.76	5.97	3.32	3.1	1.55	1.66	1.71	3.59	3.13	7.42	2.2	5.28	2.99	4.99

## Sheet: Table S5
Table S5 The transcriptomic data analysis of GhDi19s in different tissues
Gene name	TM1_root	TM1_stem	TM1_leaf	TM1_torus	TM1_sepal	TM1_epicalyx	TM1_petal	TM1_pistil	TM1_anther	TM1_0dpa_ovlue	TM1_1dpa_ovlue	TM1_3dpa_ovlue	TM1_5dpa_ovlue	TM1_10_dpa_ovlue	TM1_20_dpa_ovlue	TM1_10_dpa_fiber	TM1_20_dpa_fiber	TM1_25_dpa_fiber
GhDi19-5	34.98	38.09	41.47	64.1	62.14	82.39	84.64	92.87	128.24	67.26	60.09	35.27	51.88	66.11	29.48	40.18	108.76	67.45
GhDi19-11	47.71	39.09	35.62	64.04	64.24	82.17	75.87	83.08	101.88	88.19	70.49	40.69	61.89	68.35	24.08	48.93	109.79	75.43
GhDi19-8	40.25	39.16	56.03	33.94	40.37	69.04	33.68	32.51	38.19	112.77	91.91	82.14	60.03	48.38	13.36	51.54	69.2	41.1
GhDi19-14	28.36	26.23	42.93	27.41	29.27	89.03	38.15	24.81	37.29	59.34	48.43	55.69	47.95	31.69	10.47	35.91	49.45	30.13
GhDi19-9	11.65	12.08	11.85	14.91	15.7	24.93	12.26	9.74	21.23	5.56	4.72	4.25	3.71	2.03	0.88	1.05	5.22	3.26
GhDi19-15	24.96	21.9	23.94	36.48	43.32	67.22	39.04	25.11	53.36	28.09	26.33	8.27	17.65	10.2	5.83	5.21	19.01	15.49
GhDi19-7	16.27	14.78	10.22	31.95	54.71	35.68	42.15	52.2	45.27	20.52	23.25	12.7	15.36	12.89	8.27	9.15	18.19	16.23
GhDi19-13	18.5	21.58	17.84	46.31	73.54	99.56	85.42	101.68	69.26	24.97	29.18	16.66	14.39	13.28	7.8	6.82	21.77	16.75
GhDi19-2	62.76	47.42	20.98	71.81	72.08	50.49	32.12	34.23	65.5	86.02	112.2	87.41	64.99	69.24	38.84	120.28	109.49	86.37
GhDi19-4	56.43	32.51	17.65	56.17	46.1	36.33	15.01	19.77	51.01	145.21	148.08	100.54	53.22	71.03	31.68	120.28	150.76	82.54
GhDi19-1	69.92	55.16	22.54	49.3	34.99	95.84	21.09	28.1	22.75	290.49	227.52	76.48	30.77	44.64	20.69	50.57	161.11	108.8
GhDi19-3	93.71	80.73	27.11	65.18	42.11	105.17	17.51	18.65	20.73	341.17	279.94	92.42	43.54	51.32	15.99	50.59	284.85	144.23
GhDi19-6	16.31	14.77	26.02	15.1	14	15	9	5.54	16.83	24.98	21.87	21.4	17.96	12.51	11.69	37.37	44.61	28.15
GhDi19-12	13.1	14.91	31.39	19.35	23.52	21.22	12.35	6.83	20.03	23.53	26.78	23.04	28.13	21.21	9.69	46.92	32.92	23.46
GhDi19-10	11.3	8.86	10.38	8.15	6.08	6.08	5.53	7.68	3.94	5.26	8.97	8.44	8.8	7.37	3.8	8.92	28.05	9.89
GhDi19-16	4.4	3.67	2.38	3.06	1.3	2.55	0.69	0.6	0.26	2.88	3.37	2.43	3.5	1.81	1.05	1.71	1.13	1.13
